# Supplementary material for: Dietary Patterns, Hepatic Fat Fraction, and the Role of Genotype
Source: Nutrients. 2026 Mar 28;18(7):1087. doi: 10.3390/nu18071087 (PMC13074321; doi:10.3390/nu18071087)
Supplement: Supplementary file 1 [file nutrients-18-01087-s001.zip]

Archive with 1 entries (1 files):
- nutrients-4153912-supplementary.pdf
